# Supplementary material for: Multidimensional performance enablers of Ethiopian community-based health extension program: A scoping review
Source: PLoS One. 2025 Jun 5;20(6):e0324377. doi: 10.1371/journal.pone.0324377 (PMC12140219; doi:10.1371/journal.pone.0324377)
Supplement: S3 File — (XLSX) [file pone.0324377.s003.xlsx]

## Sheet: Sheet1
P	Authors	Year	Context (Urban, Rural, Pastoral, Mixed)	Setting ( facility, community-based…	Regions (e.g., Amhara, Oromia)	Type of Source/Document (e.g., Published, Grey Thesis, Government Reports)	Study Aim/Objective	Focus of Study/Report (e.g., Satisfaction)-HEP component such as MCH, EPI, sanitations etc	Designs and Methods (Key Design Elements)	Population Addressed	Key Findings (Related to Enablers, Facilitators)
P1	CNHD, C. f. N. H. D. i. E	2007	Rural	community-based	Oromia, Amhara	Grey	Monitor the HEP performance in the provision of the health service packages and contribute information for the evaluation of the impact of	Performance	Experimental	Households/Villages	Expanding access to credible sources of information for HEWs to stay updated on the latest health developments and trends Intensifying advocacy and community mobilization efforts to institutionalize WDA teams at all levels, while providing HEWs with enhanced guidance and mentorship support Building capacity of HEWs Optimizing HEP features
							HELP
P2	FMoH	2013	Not stated	NA (strategic plan)	Oromia,SNNPR, Ahmara, Harari, Gambella, DD, BG,Afar, Addis Ababa	Grey	To review the annual performance of HSDP	HEP performance	Mid-Term Review HSDP IV Regional Reports	Not stated	:Readjusting HEP personnel
P3	Higi, A. H., et al	2021	Rural	Facility based	Oromia, Amhara,and SNNNP	Published article	Explore the perception and experience of HEWs toward facilitators and barriers to maternal and newborn health care seeking and utilization.	Matenal and newborn health service	A descriptive qualitative study	HEWs	Strengthening the role of religious leaders in health promotion Ensuring kebele leaders provide necessary support and resources to HEWs Strengthning community social support to the HEP Strengthning Community engagment in the program Empowering the community to take ownership of the program
P4	Alemu, T.	2014	Rural	Community based	Oromia	Thesis	To assess communities’ perception towards the program	Implementaion of Health extention service	A community based cross-sectional study design utilizing both quantitative and qualitative data	HEWs, women lead health development army leaders, supervisors of HEP, and the woreda health office head	Increasing the role of Kebele to build relationship between the community and HEWs Strengthning social mobilization committee
P5	Alemu, T.	2014	Rural	Community based	Not stated	Thesis	Assess the implementation and factors affecting Implementation of rural HEP	Implementaion of Health extention service	A community based cross-sectional study design utilizing both quantitative and qualitative data	households and HEWs	Ensuring kebele leaders provide necessary support and resources to HEWs Strengthning supportive supervision Improving HEP functionality Optimizing HEP features
P6	Gadisa, S.	2010	Not stated	Not stated	Oromia	Thesis	Assess Health HEWs functionality and competence on Family Health Package components of HEP	Functionality and competence on family health package	Descriptive cross sectional study design	HEWs	Providing refresher training for HEWs Securing provision of required drugs for health post Strengthning guidance and mentorship to HEWs
P7	Gebretsadik, A., et al.	2020	Not stated	Not stated	Sidama	Published article	Exploring community acceptance and utilization of the CBNC services	Maternal and community-based neonatal care services	a qualitative study	Mothers, HEWs, and HEW Supervisors and Coordinators.	Positive feedback from supervsisors
P8	Arora, N., et al.	2020	Mixed	Facility based	SNNPR, Tigray	Published Article	Identify factors influencing the retention of CHWs in Ethiopia	Retention of CHWs	A systematic review	HEWs, leavers and policymakers	Constructive feedback and encouragement from supervisors Providing better payment for HEWs Strengthning supportive supervision wile also building capacity of supervisors Enhancing HEWS' career prospects through targeted development initiatives Enabling HEWS to pursue their intrinsic drive to make a positive impact in their community
P9	Birhanu, Z., et al.	2013	Rural	community based	Oromia	Published Article	Assess mothers’ experiences and satisfactions with HEP	Mothers’ experiences and satisfaction	Community based cross sectional study	women of reproductive age group	Rewarding and recongizing HEWs for their achievements
P10	Amare, Y., et al.	2018	Rural	community based	Ahmara, SNNPR	Published article	Exploring barriers and facilitators to timely postnatal visits t with families and HEWs in four Ethiopian sites.	Early postnatal home visits	Qualitative study	mothers, grandmothers, fathers, HEWs and HDA members	Building capacity of HEWs
P11	Adamu, H.	2012	Urban	Mixed(Facility and community based)	Oromia Regional State	Thesis	Assess factors that affects the implementation of urban HEP	Implementation of urban HEP	cross-sectional design with qualitative methods	urban HEWs and urban health extension supervisors (UHES), kebele representatives, women representatives and functional public health centers	Ensuring kebele leaders provide necessary support and resources to HEWs Enhancing HEW availability, motivation, and work ethic Building capacity of HEWs Enabling HEWS to pursue their intrinsic drive to make a positive impact in their community Enhancing collaboration and coordination between HEWs and HDA teams
P12	Zebre, G., et al.	2021	Urban	Mixed(Facility and Community based)	Addis Ababa	Published Article	Exploring the implementation, strategies, experiences and challenges for the successful implementation of UHEP in Addis Ababa	Implementation, experience, and challenges of the urban HEP.	A qualitative case study	urban HEP, urban HEP supervisors, Health Development Army leaders, HEP administrators, and other community members	Providing better payment for HEWs
P13	Gebreegziabher, E. A., et al.	2017	Urban	Community based		Published Article	Exploring utilization of urban health extension services	Accepted and use of Urban health extension services	A community based, descriptive, cross sectional study, used both quantitative and qualitative methods	Urban Health Extension Professionals, kebele health committee members and Households	Enabling kebele administrations to mobilize community resources and address challenges related to reluctant households Developing effective communication and interpersonal skills among HEWs to improve their interaction with communities and stakeholders
					Oromia Regional state
P15	Kassa, H.	2019	Rural	Facility Based	Amhara Region	Thesis	Assess HEWs’ medicine supply chain management practice and associated challenges in selected primary health care units	Medicine Supply Chain Management Practice	A qualitative study using in-depth and key informant individual interview, focus group discussion (FGD) and observation	HEWs, Pharmacy professionals, and female community members	Empowering HDAs
P17	FMoH	2018	Mixed	Mixed,Sytem level	National , Ethiopia	Grey	Highlights progress, Challenges, lessons learned and Way Forwards for the health sector for the forthcoming year	HEP performance	Annual Health Sector Performance	HMIS/PHEM, CSA, application of accountability scorecard, Central Statistical Agency (CSA)	Strengthening advocacy and community mobilization on the institutionalization of the WDAs at all levels and provide supportive supervision and monitoring Improving shortage of health professionals and space at the health centers Establishing WDAs with effective organizational framework Revising the organization of WDA structures based on local contexts Strengthen the structure of WDA based on the…
											time.
											Strengthening inter-sectoral collaboration between the Ministry of Women and Children Affairs and other sectors to implement the process of institutionalization of the WDAs as per the guideline
P19	FMoH	2008	Mixed	Mixed (Facility and community based)	National , Ethiopia	Grey	Measure and document the extent to which the targets set for the HSDP III are achieved, assess constraints and/or challenges encountered and solutions provided, draw best lessons learned and experiences gained to improve future management and implementation of activities to attain the HSDP III goals		Mid-Term Review: The qualitative and quantitative questions, served as a guide during the interviews	KII (Governmental & NGOs) and documemnent review HSDP I & HSDP II	Incentive such as high quality, short-term
											courses and loan schedules could also attract HEWs. Adequate material supply
											Strengthning supportive supervision and mentorship to HEWs
P20	Befekadu, A. and M. J. B. P. H. Yitayal	2020	Rural	Facility based	West Gojjam zone, Amhara Region	Published Article	Assessing the HEWs’ knowledge and practice on drug	Drug provision for childhood illness	Institutional based cross-sectional study	rural HEWs	Providing high-quality, short-term courses and flexible loan schedules enables HEWs to pursue higher education Providing refresher training for HEWs Providing feedback and guidance to HEWs by supervisors Ensuring HEWs have access to essential reference materials and guides to support their work
							provision for childhood illnesses and factors associated
							with it
P22	Chandani, Y., et al.	2012	Mixed	Mixed (Facility and community based)	Ethiopia, Malawi, and Rwanda	Published article	Assess the availablity of essential medicine at health post	Factors affecting availability of essential medicines	The project baseline surveys used complementary quantitative and qualitative tools	Community health workers (CHWs)	Finding affordable, simple, and sustainable supply chain solutions
P25	FMoH	2019	NA	System level	National , Ethiopia	Grey	Generating lessons that can be used to advance the implementation of the country wide Woreda Transformation initiative		Annual report	Not stated	Optimizing HEP features Setting up and supporting health-related steering and technical working groups Working in collaboration with relevant stakeholders to implement HEP Strengthening leadership commitment and accountability
P27	FMoH	2016	Mixed	Sytem level	National , Ethiopia	Grey	Highlighting the three key features of quality and equity, universal health coverage (UHC), and transformation under four pillars of excellence of HSTP: (i) Health Service Delivery; (ii) Quality Improvement and Assurance; (iii) Leadership and Governance; and (iv) Health System Capacity		Annual performance report	Health Management Information System (HMIS)/PHEM aggregated monthly and quarterly and annual reports and CSA	Capacity building to enhance HDAs capabilities
P33	Defar, A., et al.	2021	Rural	Community based	Dangla and Ankesha, of the Awi zone in the Amhara regional state	Published Article	Exploring mothers’ and HEWs’ perceptions and experiences of the outreach services provided for the management of childhood illnesses	Outreach Management of Childhood illnesses	A qualitative study	HEWs and mothers or other caregivers of under-ﬁve children	providing esidential houses for HEWs near the health post, and increasing the HEWs’ salary Enhancing knowledge and skills of the health extension
											workers
P35	FMoH	2020	NA	NA (Strategic plan)	National , Ethiopia	Grey	Review HEP performance		Ethiopian Health Sector Transformation Plan II	PHCUs (Health posts & health centers)	Strengthening HEP infrastructure to allow the provision
											of more comprehensive and improved services Improving the functionality of community structures and its engagement Strengthening HEP leadership, and revising information system to allow effective monitoring and evaluation of the program Strengthning good interpersonal communication of HEws Strengthen HEP leadership
P36	Mamo, A., et al.	2019	Mixed	Community Based	Oromia	Published Article	Exploring the role played by different actors in promoting ANC, childbirth and early PNC services, and mainly designed to inform a community based Information, Education & Communication intervention	Roles of community health actors in promoting maternal health services	An exploratory qualitative study in-depth interviews and focus group discussions	HEWs, religious leaders, Women Developmental Army leaders (WDA), Male Developmental Army leaders (MDA) and married male and female community members	motivating staff
P39	Debel, L. N. and F. T. J. F. i. P. H. Nigusso	2022	Rural	Community based	Oromia Regional State	Published Article	Assessing the utilization status and associated factors ofintegrated community case management of caretakers of sick children <5 years of age	Integrated community case management utilization status	A community-based cross-sectional study design	caretakers of <5 years old	Certiﬁeing family model collaborative support from community structures
P40	Lifson, A. R., et al.	2018	Rural	Community Based	the Southern Nations Nationalities and Peoples Region (SNNPR) of Ethiopia	Published Article	Assess an intervention using CHWs to improve retention in HIV care	counselling and support for patients newly entering HIV care	RCT: A Multi-Site Community Randomized Trial of Community Health	Adults newly entering HIV care and CHW	Availablity of CHW at clinic during monthly medical visits Positive feedback from supervsisors
									cross-sectional design with qualitative methods
P42	Jackson, R., et al.	2016	Rural	Mixed (Facility and community based)	Tigray Region	Published Article	Exploring HEWs and mothers’ attitudes to maternal health service utilization and acceptance using a peer informant approach.	Attitudes to maternal health service utilization and acceptance	Key Informant Monitoring and Participatory	HEWs or women	Supporting WDA's advocacy efforts for the program
									Ethnographic Evaluation and Research
P50	Fetene, N., et al	2016	Mixed	Mixed	Oromia, Amhara, Southern Nations, Nationalities, and Peoples’ Region (SNNPR) and Tigray, Addis Ababa	Published Article	Assessing variation in the implementation of the primary	Variation in the implementation of the primary health care	qualitative methods	Administrative staff and health development armies	Building capacity of HEWs
							health care efforts
P66	Kane, S., et al.	2016	NA	Systematic Review	A multi-country study	Published Article	Examining the ‘empowerment experience’ of CHWs as part of the REACHOUT study which is being conducted in Ethiopia, Malawi, Mozambique, Kenya, Bangladesh and Indonesia;	Community health worker empowerment	a multi-country comparative study	Documents (policies, practices, articles)	Offering continuous professional development opportunities to HEWs on the job Enabling HEWS to pursue their intrinsic desire to make a positive impact in their community
P67	FMoH	?????			National , Ethiopia	Grey	Establish an eCHIS in Ethiopia is to contribute to achieving		Information revolution	Not stated	Facilitating collaborative approaches and efficient operations Enhancing the capacity of HEWs to deliver effective services and providing leaders with reliable, data-driven evidence
							the goal of universal coverage of primary health care in Ethiopia, in both agrarian, urban and pastoralist areas of the country
P73	Tadesse, A., et al.	2022	Urban	Community based	Amhara Region	Published Article	Assess the impact of HEP on diarrheal disease among under-fve children and to identify factors associated with diarrheal disease	Diarrheal disease among U5	A community-based cross-sectional study design	under-five children	Supporting model HEP households
P74	FMoH	2010	NA	NA(Strategic plan)	National , Ethiopia	Grey	Review on HEP performance		Health Sector Development Program IV	Not stated	Developing curriculum and implementation manual
											for career development of HEWs Enhance sustained commitment of the leadership to program implementation Strengthen supportive supervision and
											Motivation Enhance coordinated Integrated Refresher training
P76	Yitayal, M., et al.	2014	Rural	Community based	Amhara Region	Published Article	Assessing the utilization of the HEP by the community and factors that might be associated with it.	Household visit	community-based cross-sectional survey	Women (RAGs)	Strengthning model family
P91	Datiko, D. G., et al.	2017	Rural	Community based	Sidama Zone, in the Southern Nations, Nationalities, and Peoples’ Region (SNNPR) of Ethiopia.	Published Article	To determine the role of HEWS in TB case finding and treatment	TB case detection and treatment outcome	community-based intervention	Individuals with TB and Health centers	Fostering strategic engagement with stakeholders
P92	Abeshu, A.	2017	Rural	Community Based	Benishangul Gumuz regional state	Thesis	Assessing community satisfactions and associated factors with HEP	Community satisfaction with HEP	A community based cross-sectional study, using quantitative and qualitative methods	selected mothers and head of the households	Fostering strategic partnerships with stakeholders and ensuring alignment with national health policies and priorities to maximize impact and influence Increasing the role of Kebele to build relationship between the community and HEWs
P95	FMoH	2016	NA	NA(Strategic plan)	National , Ethiopia	Grey	Annual performance report	Health Sector Transformation Plan I	Annual report	Not stated	Implementing HEP compentency testing and certification Building capacity of HDAs Strengthen social mobilization Improving the process and quality of training and graduation of Model Households Strengthening collaboration among sector offices.
P110	FMoH	2020	Mixed	System Level	National , Ethiopia	Grey	Highlighting progress of the different programs, challenges and way forward for the health sector in the forthcoming years	Annual Performance Report	Analysis of both routine and population based data sources	Regional Health Bureaus, the different directorates of the MOH, and development partners	Creating detail implementation manuals and guidelines for translating HEP road-map for optimizing HEP Implementing short-term program improvements to tackle good governance issues within HEWs and promoting career advancement opportunities for HEWs.
P116	Feysia, B., et al.	2012	NA	NA(It talks about various dimensions of the health workforce in Ethiopia)	National , Ethiopia	Grey	Bringing together the evidence to underpin policy discussions on HRH and help ﬁ nalize the new HRH strategy	Health workforce challenges	A document reviews the current HRH situation in Ethiopia	studies on HRH and data from the FMOH and DHS	Enabling HEWS to pursue their intrinsic drive to make a positive impact in their community
P131	FMoH	2015	NA	NA(Strategic plan)	National , Ethiopia	Grey	Review of HEP performance		Health Sector Transformation Plan 2015/16	Not stated	Strengthning weekely performance review meeting at kebele Developing incentive strategy for health extension professionals
P135	FMoH	2018	NA		National , Ethiopia	Grey	Review of HEP performance	Special Bulletin	Special Bulletin: 20th Annual Review Meeting	Not stated	Stregnthning regular supervision of HEWs Improve knowledge of the WDG leaders
P140	Fetene, N., et al.	2016	Mixed	Mixsd	Oromia, Amhara, Southern Nations, Nationalities, and Peoples (SNNP), Tigray, and Addis Ababa	Published Article	Assess the variation in the implementation of the primary health care efforts	Implementation of primary health care improvements	A qualitative study of higher-performing and lower-performing woredas	urban and rural woredas, and Individuals	Strengthning community health partnership Developing positive relationship with community structure Respectful and smooth relationship b/n HEWs & community structre Using data for actions Strengthning model household
PN1	Bilal, N. K., Herbst, C. H., Zhao, F., Soucat, A., & Lemiere, C. (	2011	NA	NA(Description of HEWs program design and implementation)	Not stated	Grey	To review Ethiopia's experience in producing and deploying HEWs	access and coverage for the rural poor	Seems book chapter	Not stated	Empowering households and communities
PN2	Kok, M. C., Kea, A. Z., Datiko, D. G., Broerse, J. E., Dieleman, M., Taegtmeyer, M., & Tulloch, O.	2015	Rural	Mixed	Sidama zone	Published Article	To assess HEW relationship with the community and the health sector in Ethiopia	Relationships of HEWs with the community and health sector	A qualitative study : FGD, semi-structured interview	HEWs, TBAs, health professionals and community members	trust and engagement between the HEWs and the community
PN4	Medhanyie, A., Spigt, M., Dinant, G., & Blanco, R	2012	Rural	Facility based	Tigray region	Published Article	To evaluate the knowledge and performance of HEWs in providing antenatal and delivery care in Ethiopia	antenatal and delivery care	a cross-sectional study	HEWs	Training and deployment of HEWs
PN8	Kok MC, et al	2015	NA(LMICs)	NA(review)	low- and middle-income countries	Published Article		performance of community health workers	A systematic review	Research articles	Training of Health Development Army
PN11	Ogutu, M., Muraya, K., Mockler, D. et al	2021	NA(LMICs)	NA(review)	low- and middle-income countries	Published Article		performance of community health volunteer	A qualitative meta-synthesis review	Research articles	Financial and non-financial incentives, training opportunities, necessary supplies and resources, health system linkages, and supportive supervision are available.

## Sheet: Sheet2
24	53.3333	2.22222
15	33.3333	2.22222
6	13.3333	2.22222
14	31.1111	2.22222
3	6.66667	2.22222
12	26.6667	2.22222
12	26.6667	2.22222
4	8.88889	2.22222
14	31.1111	2.22222
5	11.1111	2.22222
11	24.4444	2.22222
9	20	2.22222
2	4.44444	2.22222
4	8.88889	2.22222
4	8.88889	2.22222
17	37.7778	2.22222
9	20	2.22222
11	24.4444	2.22222
4	8.88889	2.22222
7	15.5556	2.22222
4	8.88889	2.22222
2	4.44444	2.22222
3	6.66667	2.22222
7	15.5556	2.22222
17	37.7778	2.22222
5	11.1111	2.22222
10	22.2222	2.22222
5	11.1111	2.22222
16	35.5556	2.22222
6	13.3333	2.22222
8	17.7778	2.22222
